# Supplementary material for: The response to unfolded protein is involved in osmotolerance of Pichia pastoris
Source: BMC Genomics. 2010 Mar 26;11:207. doi: 10.1186/1471-2164-11-207 (PMC2867824; doi:10.1186/1471-2164-11-207)
Supplement: Additional file 2 — Table of peptides of interesting proteins identified by 2D-DIGE and LC-ESI-MS/MS. contains a list of all peptides assigned to the proteins identified by 2D-DIGE and LC-ESI-MS/MS and described in the manuscript (Table 2). Additionally, scores and scoring schemes are indicated. [file 1471-2164-11-207-S2.XLS]

## Sheet: Sheet1
	Additional file 2 – ESI-MS/MS
	PL...ProteinLynx scoring scheme
	X...X!Tandem scoring scheme
	additional information on the scoring schemes can be found on www.waters.com and www.thegpm.org/tandem/index.html
	wt Master	Fab Master	peptides	score	scoring scheme
	334	147	DSLVEMNLLEK	65.7	PL
			GNYINYK	106.9
			QQLDNVNIVK	120
			GGAADLER	135.1
			EVYDFLATACAK	62.3
			LAGITTVK	124.2
			SEIGEFAK	144.4
			EVAVANDQPLEVK	117.7
			VGLIGSCTNSSYEDMTR	96.5
			AASIIEDAASHGVK	35.5
			SLYTVTPGSEQIR	86.1
			NTIVSSFNR	100.5
			GYDPGENTYQAPPEDR	94.3
			ASVEVVISPSSDR	114.9
			LTPFQPWDGK	39.5
			WVVIGGENFGEGSSR	10.8
			EHAALEPR	85.3
			YLGGFAIITK	114.3
			IHETNLK	72.2
			QGLLPLNFTDPAAYDR	49.5
			IQPDDEVDILGLTELAPGK	126
			VHPADGSPTWETPLSHTYNAEQIEWFK	115.1
			YGSALNNMAAVK	114.1
	383	199	AASIIEDAASHGVK	96.4	PL
			SLYTVTPGSEQIR	68.5
	424	217	LNKEVYDFLATACAK	14.9	PL
			AASIIEDAASHGVK	130.9
			SLYTVTPGSEQIR	145.4
			ASVEVVISPSSDR	62.3
			WVVIGGENFGEGSSR	86.5
			QGLLPLNFTDPAAYDR	129.8
			YGSALNNMAAVK	96
	704	494	VGLIGSCTNSSYEDMTR	66.4	PL
			AASIIEDAASHGVK	119.7
			SLYTVTPGSEQIR	107.4
			ASVEVVISPSSDR	64.8
			TTTDHISMAGPWLK	76
			WVVIGGENFGEGSSR	122
			QGLLPLNFTDPAAYDR	81.9
	1068	788	LADALSYYTETDVDVVK	190.9	PL
			SYDVVTITHVDTSSAVISDVEAIAK	161.2
			AVGVPAGLSISIASER	98.9
			GAYYATPPIQLIHAYR	207.3
			EILEQGLDNR	256.4
			FKDNLESLGLK	88.9
			EFGANGTAVYFPK	267.6
			EFGANGTAVYFPK	252.3
			GVTLSTGIYAGIATEYFR	119.2
	408	175	LANLDHSLK	98.6	PL
			TASFYTSNPSPHLNGR	40.5
			GSASDYDDFQAEGWK	103.6
			KTETYQR	21.8
			TETYQR	92.7
			ACNNPDIHGFEGPIK	58.9
			VSFGNYTYPVCQDFLR	74.9
			ASESQGIPYVDDLEDLVTAHGAEHWLK	114
			TVPSKPLNPK	25.6
			KQIVLSCGTISSPLVLQR	85.1
			NFQDHYCFFSPYR	110.4
			YMTMFHFLEYPFSR	5.9
	1135	894	VYHEGDQEVFTTAETKAPEDAEK	32.4	X
			VYHEGDQEVFTTAETK	66.5
			TLLVVVSSDKGLCGSIHSQIAK	46.2
			TLLVVVSSDK	34.5
			GLCGSIHSQIAK	49
			LKDLPNADVVTIGDK	61.1
			LKDLPNADVVTIGDKTK	70
			EAPTFYEAALIADEIKK	40.6
			FVSGVSFLPSEFSVFSTDAIK	37.1
			QAVITNELVDIITGASSLD	37.9
	559	374	LGWLSKLDVSSTPER	45.7	X
			TNSPEVLVSLR	32.1
			KSEEIYPGRPLAIALDTKGPEIR	68.1
			GVNLPNTDVDLPALSEKDKQDLR	44.3
			GDLGIEIPAPQVFVVQK	40.1
			AIVVLSTSGTSAR	41.8
	984	745	GLVWEGSVLDPIEGIR	-0.5	PL
			SPATLHPMAQFSIAVTALESESQFAK	16.6
			VVPGYGHAVLR	24.1
			HLPDFDLFK	17.3
			LVSAVYEVAPVVLTEHGK	33
			GVGAPIERPK	75.4
			SFSTEKYIELVK	-2.9
	715	474	TVEPIDDVPAGNILGIVGIDQFLLK	39	X
			AQPIDEELSLAIEEGKVHPR	43.8
			GQVISEEQRPGTPLFTVK	31.4
			AYLPVNESFGFTGELR	48.2
			VGEIVLAAR	32.6
	995	778	SEPVYIVSAAR	31.3	X
			TPIGSFQGSLSSLSCIDLGAHAVVAALEK	32.8
			VPQIKPTAVEEIFFGNVLQANLGQAPAR	54.8
			AGLGEDTVATTVNK	38.6
			EAQDDFAVQSYK	27.2
			EAQDDFAVQSYKK	34.8
			FANEIAPITIK	32.2
			KENGTVTAPNASPINDGGAAVILVSER	35.1
			APEDFTIAPSLAVPK	43
			ILNLPTEK	25.6
			LNVYGGAVAIGHPLGCSGAR	57.6
			IVVTLLSVLHQEGGK	29.1
			LGVAAICNGGGGASSIVIEAVTSK	29.9
	560	290	AFDKDGWFCTGDIAR	-14.7	PL
			LSQGEYVTPEK	-1
			STEDTIEKCNANK	-13
	1105	896	LYGCIENELGIR	33.8	X
			ELLYYDYQGLPK	30.9
			RVDTVEELVAQADVVTVNAPLHAGTK	58.8
			GLVNKELLSK	29.7
			GAWLVNTAR	22.5
			GAICNAQDVADAVASGQLR	47.3
			NILNSFLTK	25.7
	889	689	VQFNSALGPYK	84.1	PL
			HIGQFTDVPAGDIGVGGR	108.8
			KVAISGSGNVAQYAALK	42.3
			VAISGSGNVAQYAALK	56.1
			VIELGGIVVSLSDSK	20.5
			GSIIAPNGITTQQISAIAEAK	104.5
			YVAEGSNMGSTLEAIDVFEGER	86.9
			ASSSGTAVWYAPGK	76.9
	801	622	AILFDYHGQEVAK	119.7	PL
			AILFDYHGQEVAK	83
			SHVTDVTNASR	112.8
			TNFMNIETNKYDDR	45.9
			FWDVDTSKVILPEIR	47
			SSAEVYGHFK	63.6
			GTIFGLTQYTSASHIAR	117.8
			AALEGVCFQTR	100.4
	1983	1821	IQEIVR	82.2	PL
			NSPTSFNVQSIR	211.3
			AIVVTPENHQK	198.7
			AEDSPYTSKLELFSK	187.6
			AYGTVLFFDHLPTVEGLK	206.8
			AYGTVLFFDHLPTVEGLKK	241.2
			EIGNAFPEGWTLR	223.2
			AQLVFGEPTKEPLPK	287.5
	587	421	AITLEDKFENLGAK	2.7	PL
			TNESAGDGTTSATVLGR	-16.7
			GSQAAVEAVVDFLQK	19.9
	620	342	EIEEWWSQPR	53.4	PL
			SSLSSVPASNQQAQK	59.3
			LPYTDFLRIIADATGHGGITAIIK	45.1
			VLVPVQEHINR	25.2
			TSADLFQSDLIAVAR	75.3
			GPLTGTSHK	87
			EILGEEVFFDWEAPK	56.5
			VPDYQQAVDFAK	39.1
			AMSPDEQETYIK	30.4
			AYGQQVQAK	106.2
	657	451	TGLLLVGLGGNNGTTLVGSVLANK	174.4	PL
			TGLLLVGLGGNNGTTLVGSVLANK	229.2
			HNISFETK	170.9
			TGIQQPNYYGSVTQASTVK	177.2
			DIVPLPSVYYPDFIAANQNER	159.5
			VIVLWTANTER	156
			YAELIPGVNDTAENLIK	194.3
			NGNTIDHCIVIK	197.4
			MLIGLPTQNELR	147.1
	1514	1335	VQVNTDKAR	39.9	X
			QADGTYNVTPTSLDFEFK	38.2
			TGLLLVGLGGNNGTTLVGSVLANK	77.9
			TGLLLVGLGGNNGTTLVGSVLANKHNISFETK	56.7
			TGIQQPNYYGSVTQASTVK	52.9
			RSQVLQPDLVR	40.6
			SQVLQPDLVR	26.1
			ADNCFNR	25.6
			IRSDIAEFK	29.1
			VIVLWTANTER	38.2
			YAELIPGVNDTAENLIK	50.9
			AIKNDHEEVSASTIF	26.4
			AIKNDHEEVSASTIFAVA	28.8
	1768	1675	YTENELLTDYTYENTIVEK	28.4	X
			TGLLLVGLGGNNGTTLVGSVLANK	62
			TGLLLVGLGGNNGTTLVGSVLANKHNISFETK	48.6
			TGIQQPNYYGSVTQASTVK	32.5
			RSQVLQPDLVR	27.1
			DIVPLPSVYYPDFIAANQNER	33.4
	402	244	SFTPEEISAMVLGK	1	PL
			TLKPVEQVLK	4.4
	413	225	ALEELNYAEIK	30.9	X
			TLHDTFSSFGK	36.4
			MVANKPLYVALAQPK	43.2
	562	399	LGPELVSAAEILKDNEQVK	0.4	PL
	1902	1800	PSLLQEDNATFK	39	X
			AVFHVALR	31.3
	880	613	VDFNVPLDGDKITNNQR	38.4	X
			VDFNVPLDGDK	42.6
			IVAALPTIQYVLDHKPK	49.2
			VVVLASHLGRPNGEVNPK	33.7
			FSLKPVAAELSSLLGK	55.3
			KVTFLNDSVGPEVEK	61.8
			VTFLNDSVGPEVEK	34.4
			AVNSASNGEVILLENLR	50.7
			FHIEEEGSQKK	31.3
			IKADKEAVAR	34
			QLTALADVYVNDAFGTAHR	58.8
			ALENPVRPFLAILGGAK	64.4
			VLDNVAIGNSLFDEAGAK	48.4
			LVPGLVEK	29.1
			LVLPVDFVTADAFSKDAK	63.8
			VGEATVESGIPDGLQGLDAGPK	45
			TIVWNGPPGVFEFDKFAEGTK	74.2
			NAQNGGTVIVGGGDTATVAKK	52.7
			NAQNGGTVIVGGGDTATVAK	48.2
			LSHVSTGGGASLELLEGK	38.5
			ELPGVVYLSNKA	36.1
	2023	1948	IVVLEQELVR	73.2	PL
			IVVLEQELVRAEAESLVAEAQLSNITR	88.3
			ALLELLDDSPVTPGETRPAYDGYESSK	42.6
			QIIIDAENALASWTLEGAAVRPTLSIR	195
	1800	1645	QGTAYTHTVDAR	5.6	PL
			DGTTTGISASDR	14
			ALTCQVLANPR	12.1
	1258	1011	GDVPEVKPETVLGHEAIGVVESIGDNVK	176	PL
			LGHDLNGTQAEFVR	261.7
			IPYGDFSLHR	213
			GDSVAIVGAGPVGLAALLTVK	140.2
			AFEPSEIIMIDTNDER	131.5
			DAVYDIVNATVR	101.5
			VKENDLEPGVDVAIECVGVPDTFATCEEIIAPGGR	147.9
			VDLQLQDLWIK	33.1
			NIAITTGLVATYSTK	201.5
			SLDPTPLVTHEFK	214.6
			AYETSQNAATTK	202.7
	455	278	SIGIDLGTTYSCVAHFANDRVEIIANDQGNR	-2.3	PL
			VEIIANDQGNR	53.3
			TTPSFVAFTDTER	142.9
			VFSPEEISSMVLTK	98.2
			IDAVVTVPAYFNDSQR	67.7
			IINEPTAAAIAYGLDKK	102.2
			DLSTNQR	113.6
			STIEPVER	151.6
			SQVHEIVLVGGSTR	4.3
			SINPDEAVAYGAAVQAAILSGDTSSK	169.2
			ITITNDK	107.8
			ITITNDKGR	75.8
			LSKEDIER	100.5
			SVEETISWLDESQSASTDEYKDR	32
	1038	870	ATAGDTHLGGQDFDTNLLEFFKK	32.3	PL
			AKFEAINADLFK	43.6
			NIPPMSAGEPVLEAIFEIDANGILK	18.1
			ADEDFANRHESK	57.4
	436	271	VTPSFVAFTPEER	147.2	PL
			NQAALNPK	137.2
			AFDDESVQK	105.2
			VVNDNGNPLIEVEYLGETK	45.2
			DAGAISGLNVLR	141.4
			IINEPTAAAIAYGLGAGK	57.1
			ATAGDTHLGGQDFDTNLLEFFKK	17.3
			AKFEAINADLFK	97.2
			STLEPVEQVLK	79.5
			SKVDDVVLVGGSTR	155.9
			NTTVPTIK	16.6
			VNCSENTLLGEFDLK	178.6
			SANITISNSIGR	86.2
			LSSSEIEK	150.5
			QKLEAYVSSIESTITDPILSSK	60.6
	449	267	DVLLLDVTPLSLGIETLGGVFTR	38.5	X
			LIGNFTLAGIPPAPK	39.1
	336	173	SVPFGVDLGNNNTVIGVAR	25.3	X
			ILGLPADSPDYEIEKK	53.3
			FFTSPLIEKDNEILSEVNFQGK	23.3
			TTFTPIQLVAMYLNK	42.8
			FTDICLAVPVWFTEK	36.7
			ATLSEVFGKPLSFTLNQDEAIAR	49
			KNALEEYIYELR	46
			YTDKNALPAGTQEFIGR	34.6
	456	283	VVNEPTAAALAYGLEK	47.1	X
			DVLLLDVTPLSLGIETLGGVFTR	42.2
			LIGNFTLAGIPPAPK	36.3
	1551	1415	SGTTDAEDQVNFTTDLK	7.9	PL
			SGTTDAEDQVNFTTDLK	-10.3
			VDTIPESDSK	-12.2
			QKPGVSLEGPDPK	1.2
	1888	1743	GCSAVVFSAGAGGK	104.2	PL
			ADVAEVILQSLEHPSTIHK	113.3
