# Supplementary material for: The response to unfolded protein is involved in osmotolerance of Pichia pastoris
Source: BMC Genomics. 2010 Mar 26;11:207. doi: 10.1186/1471-2164-11-207 (PMC2867824; doi:10.1186/1471-2164-11-207)
Supplement: Additional file 3 — Fold-change and one-way ANOVA data for all contrasts of the 2D-DIGE experiment. contains 2D-DIGE data of all comparisons (low to medium, low to high and medium to high) of both strains. Tables contain protein master numbers, short protein names, protein descriptions, fold-changes and corresponding one-way ANOVA values as described for Table 2. [file 1471-2164-11-207-S3.XLS]

## Sheet: Sheet1
					wt low medium		Fab low medium
Spot no	O Fab Master	O C Master	Protein	description	Av ratio	1-ANOVA	Av ratio	1-ANOVA
1	147	334	Aco1	aconitase	-2.03	0.00037	-1.25	0.00076
2	199	383	Aco1	aconitase	-1.13	0.058	1.62	4.4e-05
3	217	424	Aco1	aconitase	-1.27	0.084	1.7	0.00051
4	494	704	Aco1	aconitase	-1.12	0.21	1.73	0.00023
5	788	1068	Agx1	alanine:glyoxylate aminotransferase	-1.65	0.0001	-1.38	0.0088
6	175	408	Aox1	alcohol oxidase	2.03	0.019	1.32	0.18
7	894	1135	Atp3	F1F0 ATPase subunit	2.88	3.2e-06	1.26	0.42
8	374	559	Cdc19	pyruvate kinase	-1.57	0.0034	-1.3	0.0091
9	745	984	Cit1	citrate synthase	3.86	0.00029	1.23	0.13
10	474	715	Eft2	Elongation Factor 2	-1.69	0.00034	-1.23	0.063
11	778	995	Erg10	acetyl CoA acetyltransferase	-1.71	7e-05	-1.43	0.053
12	290	560	Faa2	long chain fatty acyl-CoA synth.	-1.58	0.0034	-1.12	0.51
13	896	1105	Fdh1	formate dehydrogenase	1.63	0.0013	1.64	0.0032
14	689	889	Gdh1	glutamate dehydrogenase	-1.88	0.034	-1.47	0.00022
15	622	801	Gut1	glycerol kinase	1.36	0.0059	1.54	0.0012
16	1821	1983	Hbn1	nitroreductase (similar to bacterial)	-1.01	0.21	1.61	3e-08
17	421	587	Hsp60	heat shock protein 60	-1.63	1.2e-05	-1.24	0.00014
18	342	620	Icl1	isocitrate lyase	1.29	0.0021	1.53	1.9e-05
19	451	657	Ino1	inositol-1-P synthase	-1.87	1.3e-05	-1.73	0.00013
20	1335	1514	Ino1	inositol-1-P synthase	-1.73	1.8e-05	-1.24	0.00016
21	1675	1768	Ino1	inositol-1-P synthase	-1.12	0.36	1.54	0.0009
22	244	402	Kar2	BiP	-2.21	4.7e-05	-1.11	0.59
23	225	413	Pab1	poly A binding protein	-1.63	0.0005	-1.31	3.7e-05
24	399	562	Pdi1	protein disulfide isomerase	-1.5	2.1e-05	-1.12	0.01
25	1800	1902	Pgi1	phosphoglucose isomerase	1.18	0.1	1.63	0.0007
26	613	880	Pgk1	phosphoglycerate kinase	-1.8	3.3e-05	-1.33	0.024
27	1948	2023	Pil1	Primary component of eisosomes	1.16	0.026	1.5	0.0062
28	1645	1800	Rib3	DHBP synthase / riboflavin	-1.66	7.8e-06	-1.25	0.076
29	1011	1258	Sor2	similar to sorbitol dehydrogenase	1.22	0.035	1.62	0.0025
30	278	455	Ssa4	heat shock protein	-1.36	0.049	-1.51	1.1e-05
31	870	1038	Ssb1	heat shock protein	-1.01	0.87	1.55	0.0017
32	271	436	Ssb2	heat shock protein	1.35	0.0012	-1.9	1.5e-05
33	267	449	Ssc1	mitochondrial matrix ATPase	-2.31	0.0038	-1.7	0.00054
34	173	336	Sse1	hsp70 family ATPase	-2.16	5.8e-05	-1.47	0.00037
35	283	456	Ssz1	hsp70 family ATPase	-1.74	8e-06	-1.3	4.3e-05
36	1415	1551	Tfs1	carboxypeptidase Y inhibitor	-1.59	0.00039	-1.24	0.02
37	1743	1888	Ymr090W	unknown function	-1.53	3.4e-05	-1.67	0.00013
					wt low high		Fab low high
Spot no	O Fab Master	O C Master	Protein	description	Av ratio	1-ANOVA	Av ratio	1-ANOVA
1	147	334	Aco1	aconitase	-2.25	0.00037	1.01	0.00076
2	199	383	Aco1	aconitase	-1.13	0.058	1.54	4.4e-05
3	217	424	Aco1	aconitase	-1.23	0.084	1.49	0.00051
4	494	704	Aco1	aconitase	1.1	0.21	1.51	0.00023
5	788	1068	Agx1	alanine:glyoxylate aminotransferase	-1.79	0.0001	-1.43	0.0088
6	175	408	Aox1	alcohol oxidase	2.34	0.019	-1.36	0.18
8	894	1135	Atp3	F1F0 ATPase subunit	3.28	3.2e-06	1.26	0.42
9	374	559	Cdc19	pyruvate kinase	-1.81	0.0034	-1.26	0.0091
10	745	984	Cit1	citrate synthase	3.23	0.00029	-1.04	0.13
13	474	715	Eft2	Elongation Factor 2	-1.93	0.00034	1.14	0.063
14	778	995	Erg10	acetyl CoA acetyltransferase	-1.83	7e-05	-1.2	0.053
15	290	560	Faa2	long chain fatty acyl-CoA synth.	-1.65	0.0034	1.16	0.51
16	896	1105	Fdh1	formate dehydrogenase	1.79	0.0013	1.35	0.0032
17	689	889	Gdh1	glutamate dehydrogenase	-2.38	0.034	-1.45	0.00022
18	622	801	Gut1	glycerol kinase	1.31	0.0059	1.18	0.0012
19	1821	1983	Hbn1	nitroreductase (similar to bacterial)	1.12	0.21	1.36	3e-08
20	421	587	Hsp60	heat shock protein 60	-1.83	1.2e-05	-1.13	0.00014
21	342	620	Icl1	isocitrate lyase	1.41	0.0021	1.56	1.9e-05
22	451	657	Ino1	inositol-1-P synthase	-2.61	1.3e-05	-1.88	0.00013
23	1335	1514	Ino1	inositol-1-P synthase	-1.78	1.8e-05	-1.11	0.00016
24	1675	1768	Ino1	inositol-1-P synthase	-1.06	0.36	1.41	0.0009
25	244	402	Kar2	BiP	-2.95	4.7e-05	-1.05	0.59
26	225	413	Pab1	poly A binding protein	-1.77	0.0005	-1.03	3.7e-05
27	399	562	Pdi1	protein disulfide isomerase	-1.66	2.1e-05	1.08	0.01
28	1800	1902	Pgi1	phosphoglucose isomerase	1.12	0.1	1.07	0.0007
29	613	880	Pgk1	phosphoglycerate kinase	-1.97	3.3e-05	-1.03	0.024
30	1948	2023	Pil1	Primary component of eisosomes	1.35	0.026	1.12	0.0062
31	1645	1800	Rib3	DHBP synthase / riboflavin	-1.84	7.8e-06	-1.16	0.076
33	1011	1258	Sor2	similar to sorbitol dehydrogenase	1.34	0.035	1.24	0.0025
34	278	455	Ssa4	heat shock protein	-1.2	0.049	1.15	1.1e-05
36	870	1038	Ssb1	heat shock protein	-1.02	0.87	1.17	0.0017
35	271	436	Ssb1	heat shock protein	1.58	0.0012	1.03	1.5e-05
37	267	449	Ssc1	mitochondrial matrix ATPase	-4.7	0.0038	-1.2	5.4e-05
38	173	336	Sse1	hsp70 family ATPase	-2.79	5.8e-05	-1.14	0.00037
39	283	456	Ssz1	hsp70 family ATPase	-1.81	8e-06	-1.21	4.3e-05
40	1415	1551	Tfs1	carboxypeptidase Y inhibitor	-2	0.00039	-1.39	0.02
41	1743	1888	Ymr090W	unknown function	-1.41	3.4e-05	-1.23	0.00013
					wt medium high		Fab medium high
Spot no	O Fab Master	O C Master	Protein	description	Av ratio	1-ANOVA	Av ratio	1-ANOVA
1	147	334	Aco1	aconitase	-1.11	0.00037	1.26	0.00076
2	199	383	Aco1	aconitase	-1	0.058	-1.05	4.4e-05
3	217	424	Aco1	aconitase	1.03	0.084	-1.14	0.00051
4	494	704	Aco1	aconitase	1.23	0.21	-1.15	0.00023
5	788	1068	Agx1	alanine:glyoxylate aminotransferase	-1.08	0.0001	-1.03	0.0088
6	175	408	Aox1	alcohol oxidase	1.15	0.019	-1.8	0.18
7	894	1135	Atp3	F1F0 ATPase subunit	1.14	3.2e-06	-1.01	0.42
8	374	559	Cdc19	pyruvate kinase	-1.15	0.0034	1.04	0.0091
9	745	984	Cit1	citrate synthase	-1.19	0.00029	-1.28	0.13
10	474	715	Eft2	Elongation Factor 2	-1.14	0.00034	1.4	0.063
11	778	995	Erg10	acetyl CoA acetyltransferase	-1.07	7e-05	1.44	0.00034
12	290	560	Faa2	long chain fatty acyl-CoA synth.	-1.04	0.0034	1.3	0.51
13	896	1105	Fdh1	formate dehydrogenase	1.1	0.0013	-1.21	0.0032
14	689	889	Gdh1	glutamate dehydrogenase	-1.26	0.034	1.02	0.00022
15	622	801	Gut1	glycerol kinase	-1.04	0.0059	-1.3	0.0012
16	1821	1983	Hbn1	nitroreductase (similar to bacterial)	1.12	0.21	-1.19	3e-08
17	421	587	Hsp60	heat shock protein 60	-1.13	1.2e-05	1.1	0.00014
18	342	620	Icl1	isocitrate lyase	1.1	0.0021	1.02	1.9e-05
19	451	657	Ino1	inositol-1-P synthase	-1.39	1.3e-05	-1.09	0.00013
20	1335	1514	Ino1	inositol-1-P synthase	-1.02	1.8e-05	1.12	0.00016
21	1675	1768	Ino1	inositol-1-P synthase	1.06	0.36	-1.09	0.0009
22	244	402	Kar2	BiP	-1.34	4.7e-05	1.06	0.59
23	225	413	Pab1	poly A binding protein	-1.09	0.0005	1.27	3.7e-05
24	399	562	Pdi1	protein disulfide isomerase	-1.11	2.1e-05	1.21	0.01
25	1800	1902	Pgi1	phosphoglucose isomerase	-1.06	0.1	-1.52	0.0007
26	613	880	Pgk1	phosphoglycerate kinase	-1.1	3.3e-05	1.29	0.024
27	1948	2023	Pil1	Primary component of eisosomes	1.17	0.026	-1.34	0.0062
28	1645	1800	Rib3	DHBP synthase / riboflavin	-1.11	7.8e-06	1.07	0.076
29	1011	1258	Sor2	similar to sorbitol dehydrogenase	1.1	0.035	-1.31	0.0025
30	278	455	Ssa4	heat shock protein	1.13	0.049	1.74	1.1e-05
31	870	1038	Ssb1	heat shock protein	-1.01	0.87	-1.32	0.0017
32	271	436	Ssb1	heat shock protein	1.16	0.0012	1.95	1.5e-05
33	267	449	Ssc1	mitochondrial matrix ATPase	-2.03	0.0038	1.42	5.4e-05
34	173	336	Sse1	hsp70 family ATPase	-1.29	5.8e-05	1.29	0.00037
35	283	456	Ssz1	hsp70 family ATPase	-1.04	8e-06	1.07	4.3e-05
36	1415	1551	Tfs1	carboxypeptidase Y inhibitor	-1.26	0.00039	-1.12	0.02
37	1743	1888	Ymr090W	unknown function	1.08	3.4e-05	1.36	0.00013
