# Supplementary material for: The response to unfolded protein is involved in osmotolerance of Pichia pastoris
Source: BMC Genomics. 2010 Mar 26;11:207. doi: 10.1186/1471-2164-11-207 (PMC2867824; doi:10.1186/1471-2164-11-207)
Supplement: Additional file 6 — Microarray results of interesting genes. contains gene expression results of interesting genes, which are described and discussed in the manuscript. [file 1471-2164-11-207-S6.XLS]

## Sheet: Sheet1
Supplemental Data – Gene Expression
Sequ_ID	probe ID on the P. pastoris specific microarrays
SC_ShortProt	Protein name according to SGD nomenclature
Description	description of the gene function
PIPA No	Accession number of the corresponding gene in the P. pastoris genome database (www.pichiagenome.org)
wt	wild type strain
Fab	Fab 3H6 expressing strain
low	low osmolarity [140 mOsmol kg-1)
high	high osmolarity [1350 mOsmol kg-1]
log2FC	log2 fold change of gene expression
Pvalue	non-adjusted p-value
adjPVal	Benjamini-Yekutieli corrected p-value
					wt low vs high			Fab low vs high			Fab vs wt low			Fab vs wt high
cellular process	Sequ_ID	SC_ShortProt	Description	PIPA No	log2FC	PValue	adjPVal	log2FC	PValue	adjPVal	log2FC	PValue	adjPVal	log2FC	PValue	adjPVal
	RPPA05844	GLG1	Self-glucosylating initiator of glycogen synthesis, also glucosylates n-dodecyl-beta-D-maltoside, similar to mammalian glycogenin	PIPA01569	0.941354	4.96932e-07	0.000556011	0.463491	0.0837983	1	-0.148333	0.441597	1	0.466588	0.0375684	1
	RPPA05066	GSY2	Glycogen synthase, similar to Gsy1p, expression induced by glucose limitation, nitrogen starvation, heat shock, and stationary phase, activity regulated by cAMP-dependent, Snf1p and Pho85p kinases as well as by the Gac1p-Glc7p phosphatase	PIPA02677	0.982543	6.63345e-08	0.000139291	0.294895	0.441403	1	-0.00357701	0.99019	1	0.831239	0.0242405	1
glycogen synthesis	RPPA08238	GLC3	Glycogen branching enzyme, involved in glycogen accumulation, green fluorescent protein (GFP)-fusion protein localizes to the cytoplasm in a punctate pattern	PIPA00350	1.00302	2.29743e-05	0.00767251	0.397442	0.3384	1	-0.643811	0.0622391	1	0.100788	0.784656	1
	RPPA04765	GUT1	Glycerol kinase, converts glycerol to glycerol-3-phosphate, glucose repression of expression is mediated by Adr1p and Ino2p-Ino4p, derepression of expression on non-fermentable carbon sources is mediated by Opi1p and Rsf1p	PIPA01632	1.15647	5.25622e-07	0.000569448	0.777209	0.00576767	1	-0.0562515	0.790639	1	0.396395	0.129761	1
	orf_1111	GPT2	Glycerol-3-phosphate/dihydroxyacetone phosphate dual substrate-specific sn-1 acyltransferase located in lipid particles and the ER, involved in the stepwise acylation of glycerol-3-phosphate and dihydroxyacetone in lipid biosynthesis	PIPA00307	0.862011	0.000110465	0.02279	0.557293	0.193211	1	-0.0391659	0.904003	1	0.457409	0.155039	1
glycerol utilization	RPPA05466	DGA1	Diacylglycerol acyltransferase, catalyzes the terminal step of triacylglycerol (TAG) formation, acylates diacylglycerol using acyl-CoA as an acyl donor, localized to lipid particles	PIPA03087	0.665082	7.06679e-06	0.00330973	0.936186	8.43969e-08	0.00051748	0.170637	0.0901229	1	-0.117724	0.310399	1
	RPPA04164	PFK1	Alpha subunit of heterooctameric phosphofructokinase involved in glycolysis, indispensable for anaerobic growth, activated by fructose-2,6-bisphosphate and AMP, mutation inhibits glucose induction of cell cycle-related genes	PIPA02477	0.297897	0.0863243	1	0.190855	0.608424	1	0.398137	0.209578	1	0.592211	0.0924826	1
	RPPA05175	ENO1	Enolase I, a phosphopyruvate hydratase that catalyzes the conversion of 2-phosphoglycerate to phosphoenolpyruvate during glycolysis and the reverse reaction during gluconeogenesis, expression is repressed in response to glucose	PIPA00938	0.0940633	0.491357	1	0.0105865	0.957883	1	0.0554814	0.759948	1	0.181151	0.347361	1
	RPPA05549	GPM1	Tetrameric phosphoglycerate mutase, mediates the conversion of 3-phosphoglycerate to 2-phosphoglycerate during glycolysis and the reverse reaction during gluconeogenesis	PIPA10549	0.19333	0.0886532	1	0.16903	0.263798	1	0.363588	0.0106627	1	0.423274	0.0145058	1
	RPPA05856	TDH3	Glyceraldehyde-3-phosphate dehydrogenase, isozyme 3, involved in glycolysis and gluconeogenesis, tetramer that catalyzes the reaction of glyceraldehyde-3-phosphate to 1,3 bis-phosphoglycerate, detected in the cytoplasm and cell-wall	PIPA02510	0.119573	0.328885	1	0.0844252	0.616176	1	0.241304	0.0901129	1	0.371568	0.0389404	1
	RPPA05874	PFK2	Beta subunit of heterooctameric phosphofructokinase involved in glycolysis, indispensable for anaerobic growth, activated by fructose-2,6-bisphosphate and AMP, mutation inhibits glucose induction of cell cycle-related genes	PIPA00284	0.252346	0.024972	1	-0.121543	0.508908	1	-0.259188	0.110936	1	0.10361	0.570352	1
	RPPA06895	PGK1	3-phosphoglycerate kinase, catalyzes transfer of high-energy phosphoryl groups from the acyl phosphate of 1,3-bisphosphoglycerate to ADP to produce ATP, key enzyme in glycolysis and gluconeogenesis	PIPA03689	-0.094692	0.245357	1	-0.115098	0.466105	1	0.403083	0.00100791	0.512992	0.521383	0.00255277	0.767271
	RPPA07315	FBA1	Fructose 1,6-bisphosphate aldolase, required for glycolysis and gluconeogenesis, catalyzes conversion of fructose 1,6 bisphosphate to glyceraldehyde-3-P and dihydroxyacetone-P, locates to mitochondrial outer surface upon oxidative stress	PIPA00092	0.215879	0.0149408	0.728508	0.16238	0.339194	1	0.0411735	0.743401	1	0.176117	0.172455	1
	RPPA10542	FBA1	Fructose 1,6-bisphosphate aldolase, required for glycolysis and gluconeogenesis, catalyzes conversion of fructose 1,6 bisphosphate to glyceraldehyde-3-P and dihydroxyacetone-P, locates to mitochondrial outer surface upon oxidative stress	PIPA03808	0.0655012	0.690582	1	-1.26933	1.31813e-05	0.0175698	-0.32772	0.101961	1	1.05678	0.000244556	0.323175
	RPPA11343	GPM1	Tetrameric phosphoglycerate mutase, mediates the conversion of 3-phosphoglycerate to 2-phosphoglycerate during glycolysis and the reverse reaction during gluconeogenesis	PIPA02723	-0.194954	0.14738	1	0.0707276	0.809646	1	0.210717	0.391748	1	-0.129091	0.564892	1
glycolysis	RPPA12008	CDC19	Pyruvate kinase, functions as a homotetramer in glycolysis to convert phosphoenolpyruvate to pyruvate, the input for aerobic (TCA cycle) or anaerobic (glucose fermentation) respiration	PIPA00751	0.414313	0.0148879	0.726614	0.226596	0.580844	1	0.186402	0.53397	1	0.607392	0.0553049	1
MeOH utilization	RPPA10567	AOX1	Alcohol oxidase (EC 1.1.3.13)	PIPA01780,PIPA09762	1.22377	3.3475e-06	0.00189347	-0.819173	0.00422016	1	-0.49269	0.0410751	1	1.58378	1.65405e-05	0.0766554
PP pathway	orf_1930	TKL1	Transketolase, similar to Tkl2p, catalyzes conversion of xylulose-5-phosphate and ribose-5-phosphate to sedoheptulose-7-phosphate and glyceraldehyde-3-phosphate in the pentose phosphate pathway, needed for synthesis of aromatic amino acids	PIPA02093	0.124585	0.317082	1	-2.39144	8.66124e-07	0.00232923	-0.0264259	0.925176	1	1.78513	0.000137877	0.251605
	RPPA07630	SFC1	Mitochondrial succinate-fumarate transporter, transports succinate into and fumarate out of the mitochondrion, required for ethanol and acetate utilization	PIPA01523	0.674278	5.54466e-05	0.0140852	0.269796	0.215812	1	0.111355	0.50963	1	0.630265	0.00770578	1
	RPPA06351	ACO1	Aconitase, required for the tricarboxylic acid (TCA) cycle and also independently required for mitochondrial genome maintenance, phosphorylated, component of the mitochondrial nucleoid, mutation leads to glutamate auxotrophy	PIPA00361,PIPA02833	1.0884	3.35972e-05	0.00986597	0.126126	0.739398	1	-0.346976	0.301028	1	0.620279	0.122773	1
	RPPA05296	FUM1	Fumarase, converts fumaric acid to L-malic acid in the TCA cycle, cytosolic and mitochondrial localization determined by the N-terminal mitochondrial targeting sequence and protein conformation, phosphorylated in mitochondria	PIPA02844	0.845424	1.36307e-06	0.000999723	0.241799	0.170343	1	-0.132594	0.366443	1	0.406132	0.0195093	1
	RPPA05023	MDH1	Mitochondrial malate dehydrogenase, catalyzes interconversion of malate and oxaloacetate, involved in the tricarboxylic acid (TCA) cycle, phosphorylated	PIPA01599	0.742255	0.000143047	0.0275816	-0.413688	0.07575	1	-0.170154	0.261308	1	0.257917	0.0934369	1
	RPPA07906	ICL1	Isocitrate lyase, catalyzes the formation of succinate and glyoxylate from isocitrate, a key reaction of the glyoxylate cycle, expression of ICL1 is induced by growth on ethanol and repressed by growth on glucose	PIPA03739	0.694147	8.41914e-05	0.0190066	0.545677	0.00507541	1	0.148826	0.348083	1	0.345191	0.0287537	1
TCA cycle	RPPA08398	ATP5	Subunit 5 of the stator stalk of mitochondrial F1F0 ATP synthase, which is an evolutionarily conserved enzyme complex required for ATP synthesis, homologous to bovine subunit OSCP (oligomycin sensitivity-conferring protein), phosphorylated	PIPA09587	-0.59933	4.987e-05	0.013182	-0.382013	0.0281839	1	0.209309	0.151119	1	0.0199024	0.87513	1
&	RPPA11197	ATP18	ATP synthase J chain (EC 3.6.3.14)	PIPA07159	-0.593409	1.11813e-05	0.00472163	-0.570364	0.103811	1	0.231705	0.386802	1	0.118766	0.711614	1
oxidative phosphorylation	RPPA05519	ACS2	Acetyl-coA synthetase isoform which, along with Acs1p, is the nuclear source of acetyl-coA for histone acetylation, mutants affect global transcription, required for growth on glucose, expressed under anaerobic conditions	PIPA00753,PIPA02278	-0.961635	2.64486e-05	0.00837653	-0.905684	0.0253474	1	0.43574	0.170457	1	0.291789	0.235772	1
	RPPA07557	JEN1	Lactate transporter, required for uptake of lactate and pyruvate, phosphorylated, expression is derepressed by transcriptional activator Cat8p during respiratory growth, and repressed in the presence of glucose, fructose, and mannose	PIPA05648	1.25927	6.87022e-08	0.000142314	0.756614	0.0259774	1	-0.417003	0.101391	1	0.211647	0.461643	1
	RPPA05700	ESBP6	Protein with similarity to monocarboxylate permeases, appears not to be involved in transport of monocarboxylates such as lactate, pyruvate or acetate across the plasma membrane	PIPA06686	1.33984	3.11141e-12	6.72376e-08	0.759827	0.0173325	1	-0.403667	0.0919108	1	0.1703	0.326753	1
	RPPA10377	YFL054C	Putative channel-like protein, similar to Fps1p, mediates passive diffusion of glycerol in the presence of ethanol	PIPA01631	0.775044	7.06734e-07	0.000664623	0.644239	0.00134397	0.491679	0.215494	0.0943209	1	0.4452	0.00704686	1
	RPPA06886	STL1	Glycerol proton symporter of the plasma membrane, subject to glucose-induced inactivation, strongly but transiently induced when cells are subjected to osmotic shock	PIPA03381	-0.776871	0.000240256	0.0401617	-1.00487	0.0176951	1	0.288717	0.33626	1	0.70616	0.0276557	1
	RPPA04329	FTR1	High affinity iron permease involved in the transport of iron across the plasma membrane, forms complex with Fet3p, expression is regulated by iron	PIPA00255	-1.90115	1.13161e-09	6.93849e-06	-1.51329	3.00262e-06	0.0057533	-0.204482	0.304368	1	-0.581057	0.00160886	0.638906
	RPPA04598	SIT1	Ferrioxamine B transporter, member of the ARN family of transporters that specifically recognize siderophore-iron chelates, transcription is induced during iron deprivation and diauxic shift, potentially phosphorylated by Cdc28p	PIPA02831	-3.92461	6.95424e-14	2.665e-09	-3.60006	2.15923e-10	6.61968e-06	-0.254722	0.205401	1	-0.439498	0.0319501	1
	RPPA09074	FRE6	Putative ferric reductase with similarity to Fre2p, expression induced by low iron levels	PIPA01228	-1.59814	1.46877e-08	4.7903e-05	-1.40507	1.13055e-06	0.00288833	-0.311308	0.0848862	1	-0.468994	0.00611834	1
	RPPA04553	MEP1	Ammonium permease, belongs to a ubiquitous family of cytoplasmic membrane proteins that transport only ammonium (NH4+), expression is under the nitrogen catabolite repression regulation	PIPA00855	0.258307	0.194748	1	-0.495741	0.13356	1	0.641413	0.0136679	1	1.60744	7.37395	3.61092e-06
	RPPA06161	MEP2	Ammonium permease involved in regulation of pseudohyphal growth, belongs to a ubiquitous family of cytoplasmic membrane proteins that transport only ammonium (NH4+), expression is under the nitrogen catabolite repression regulation	PIPA08622	-0.239259	0.139918	1	-2.2703	1.17931e-06	0.0029157	-0.00370278	0.989259	1	2.26402	3.42178e-07	0.00665295
	RPPA04816	NHA1	Na+/H+ antiporter involved in sodium and potassium efflux through the plasma membrane, required for alkali cation tolerance at acidic pH	PIPA06547	0.67035	5.01057e-07	0.000556564	0.354314	0.375433	1	-0.117734	0.705576	1	0.293896	0.38695	1
membrane transporters	orf_90	PDR5	Plasma membrane ATP-binding cassette (ABC) transporter, short-lived multidrug transporter actively regulated by Pdr1p, also involved in steroid transport, cation resistance, and cellular detoxification during exponential growth	PIPA01582,PIPA08074	-0.137818	0.338606	1	0.607809	1.43576e-05	0.0186513	0.120429	0.323495	1	0.0287309	0.873506	1
	RPPA04105	CNA1	Serine/threonine protein phosphatase 2B catalytic subunit A2 (EC 3.1.3.16)	PIPA02289	0.654418	1.90029e-05	0.00675849	0.328809	0.267951	1	-0.101519	0.669959	1	0.288079	0.294445	1
	RPPA05240	CNB1	Calcineurin B, the regulatory subunit of calcineurin, a Ca++/calmodulin-regulated type 2B protein phosphatase which regulates Crz1p (a stress-response transcription factor), the other calcineurin subunit is encoded by CNA1 and/or CMP1	PIPA03917,PIPA05048,PIPA10169	-0.302419	0.00881329	0.501287	0.175074	0.469131	1	0.733584	0.00101023	0.512992	0.299689	0.163047	1
Ca homeostasis and signalling	RPPA09951	PMC1	Vacuolar Ca2+ ATPase involved in depleting cytosol of Ca2+ ions, prevents growth inhibition by activation of calcineurin in the presence of elevated concentrations of calcium, similar to mammalian PMCA1a	PIPA05775	0.524335	3.32108e-05	0.00979452	0.459909	0.00879005	1	-0.0349199	0.778438	1	-0.0398374	0.720589	1
	RPPA08190	SHO1	Transmembrane osmosensor	-	-0.833563	1.47339e-05	0.00570329	-0.649965	0.00672459	1	-0.284742	0.119104	1	-0.56135	0.0143805	1
	RPPA04745	SSK1	Cytoplasmic response regulator, part of a two-component signal transducer that mediates osmosensing via a phosphorelay mechanism, dephosphorylated form is degraded by the ubiquitin-proteasome system, potential Cdc28p substrate	PIPA09832	-0.491063	3.11494e-05	0.00941877	-0.235332	0.11235	1	-0.185671	0.1171	1	-0.492815	0.00199432	0.701157
	RPPA11840	SSK2	MAP kinase kinase kinase of the HOG1 mitogen-activated signaling pathway, interacts with Ssk1p, leading to autophosphorylation and activation of Ssk2p which phosphorylates Pbs2p, also mediates actin cytoskeleton recovery from osmotic stress	PIPA06804	0.304526	0.0208091	0.916868	0.0376923	0.82507	1	0.0338482	0.828423	1	0.313076	0.120919	1
	RPPA05303	CDC42	Small rho-like GTPase, essential for establishment and maintenance of cell polarity, mutants have defects in the organization of actin and septins	PIPA04891	0.0507957	0.511821	1	0.0691454	0.622814	1	-0.0397764	0.72356	1	-0.102678	0.457722	1
	RPPA05948	STE20	Signal transducing kinase of the PAK (p21-activated kinase) family, involved in pheromone response and pseudohyphal/invasive growth pathways, activated by Cdc42p, binds Ste4p at a GBB motif present in noncatalytic domains of PAK kinases	PIPA02921,PIPA08196	-0.150169	0.150883	1	-0.121446	0.695751	1	-0.128719	0.602811	1	-0.0666791	0.772513	1
	RPPA08955	STE50	Protein involved in mating response, invasive/filamentous growth, and osmotolerance, acts as an adaptor that links G protein-associated Cdc42p-Ste20p complex to the effector Ste11p to modulate signal transduction	PIPA00192	0.732882	3.44641e-07	0.000436758	0.410663	0.126718	1	0.141938	0.48504	1	0.377833	0.0557168	1
	RPPA11429	STE11	Signal transducing MEK kinase involved in pheromone response and pseudohyphal/invasive growth pathways where it phosphorylates Ste7p, and the high osmolarity response pathway, via phosphorylation of Pbs2p, regulated by Ste20p and Ste50p	PIPA03650,PIPA05629,PIPA07887	0.0131601	0.906913	1	-0.0611381	0.764193	1	-0.155058	0.354566	1	0.00481287	0.977073	1
	RPPA06740	PBS2	MAP kinase kinase that plays a pivotal role in the osmosensing signal-transduction pathway, activated under severe osmotic stress, plays a role in regulating Ty1 transposition	PIPA03562	0.0410738	0.582732	1	-0.159986	0.475567	1	-0.439099	0.0173756	1	-0.170934	0.364934	1
	RPPA06104	HOG1	Mitogen-activated protein kinase involved in osmoregulation via three independent osmosensors, mediates the recruitment and activation of RNA Pol II at Hot1p-dependent promoters, localization regulated by Ptp2p and Ptp3p	PIPA01016,PIPA03995	-0.157346	0.0883057	1	-0.163781	0.52654	1	0.286593	0.103027	1	0.462238	0.0189296	1
	RPPA05898	PTP3	Phosphotyrosine-specific protein phosphatase involved in the inactivation of mitogen-activated protein kinase (MAPK) during osmolarity sensing, dephosporylates Hog1p MAPK and regulates its localization, localized to the cytoplasm	PIPA00324	-0.388567	0.000301154	0.0469023	-0.133826	0.419892	1	0.0656439	0.594397	1	-0.102908	0.51113	1
	RPPA05326	MSN2	Transcriptional activator related to Msn4p, activated in stress conditions, which results in translocation from the cytoplasm to the nucleus, binds DNA at stress response elements of responsive genes, inducing gene expression	PIPA08455	0.433547	0.00390231	0.282291	0.0304854	0.884936	1	-4.22891e-05	0.999791	1	0.536269	0.00598667	1
	RPPA06624	RCK2	Protein kinase involved in the response to oxidative and osmotic stress, identified as suppressor of S. pombe cell cycle checkpoint mutations	PIPA09754	0.458056	0.000893064	0.099932	0.013897	0.949323	1	-0.154584	0.407625	1	0.240705	0.199608	1
osmotic stress signaling	RPPA04029	RCK2	Protein kinase involved in the response to oxidative and osmotic stress, identified as suppressor of S. pombe cell cycle checkpoint mutations	PIPA00453	0.477582	0.00164571	0.153634	0.488567	0.00669329	1	0.483593	0.00236023	0.771415	0.533267	0.00865901	1
ESR	RPPA11105	YAR1	Cytoplasmic ankyrin-repeat containing protein of unknown function, proposed to link the processes of 40S ribosomal subunit biogenesis and adaptation to osmotic and oxidative stress, expression repressed by heat shock	PIPA02111	-1.05283	7.84445e-05	0.0180278	-0.560048	0.0376751	1	0.62093	0.0162418	1	0.168567	0.406481	1
	RPPA09396	MXR1	Peptide methionine sulfoxide reductase, reverses the oxidation of methionine residues, involved in oxidative damage repair, providing resistance to oxidative stress and regulation of lifespan	PIPA06279,PIPA10138	1.55246	3.96456e-07	0.000486174	1.32871	2.42376e-07	0.00100414	-0.100679	0.573437	1	0.118704	0.570566	1
oxidative damage	RPPA12103	GAD1	Glutamate decarboxylase, converts glutamate into gamma-aminobutyric acid (GABA) during glutamate catabolism, involved in response to oxidative stress	PIPA07969,PIPA09801	0.685758	1.13515e-05	0.00476723	1.67239	2.08413e-06	0.00456387	0.102783	0.597257	1	-0.862329	2.4789e-05	0.0916198
	RPPA07905	GCN4	Transcriptional activator of amino acid biosynthetic genes in response to amino acid starvation, expression is tightly regulated at both the transcriptional and translational levels	PIPA03624	0.755973	4.36989e-05	0.0119524	0.676922	0.00662512	1	-0.184693	0.346006	1	-0.148523	0.348416	1
	RPPA11845	STP2	Transcription factor, activated by proteolytic processing in response to signals from the SPS sensor system for external amino acids, activates transcription of amino acid permease genes	PIPA09795	0.830181	1.77361e-05	0.00648862	0.421266	0.122744	1	0.168414	0.44822	1	0.659288	0.0237963	1
	RPPA06155	LYP1	Lysine permease, one of three amino acid permeases (Alp1p, Can1p, Lyp1p) responsible for uptake of cationic amino acids	PIPA00712	1.40051	1.30206e-07	0.00021399	1.80999	7.90072e-05	0.0617899	0.379232	0.179688	1	0.103564	0.682424	1
	RPPA11550	ARO2	Bifunctional chorismate synthase and flavin reductase, catalyzes the conversion of 5-enolpyruvylshikimate 3-phosphate (EPSP) to form chorismate, which is a precursor to aromatic amino acids	PIPA00721	0.446712	7.38488e-06	0.00343034	0.353857	0.0685145	1	0.156039	0.275754	1	0.309867	0.056616	1
	RPPA05473	ARO9	Aromatic aminotransferase II, catalyzes the first step of tryptophan, phenylalanine, and tyrosine catabolism	PIPA01785	1.47184	6.78908e-10	4.73037e-06	0.776373	0.0013407	0.491658	-0.460997	0.0128307	1	0.254356	0.0921478	1
	RPPA06011	GLN1	Glutamine synthetase (GS), synthesizes glutamine from glutamate and ammonia, with Glt1p, forms the secondary pathway for glutamate biosynthesis from ammonia, expression regulated by nitrogen source and by amino acid limitation	PIPA01630	0.495859	5.41703e-05	0.0139089	0.187166	0.317869	1	0.146748	0.314279	1	0.534678	0.0110751	1
amino acid metabolism	RPPA09416	HOM3	Aspartate kinase (L-aspartate 4-P-transferase), cytoplasmic enzyme that catalyzes the first step in the common pathway for methionine and threonine biosynthesis, expression regulated by Gcn4p and the general control of amino acid synthesis	PIPA08847	0.607588	8.40528e-06	0.00382322	0.503966	0.00427471	1	-0.21005	0.114298	1	-0.0683633	0.57503	1
	RPPA08297	EFB1	Translation elongation factor 1 beta, stimulates nucleotide exchange to regenerate EF-1 alpha-GTP for the next elongation cycle, part of the EF-1 complex, which facilitates binding of aminoacyl-tRNA to the ribosomal A site	PIPA05994,PIPA09635	-0.564056	0.0127663	0.649854	0.0554112	0.891176	1	1.39486	7.31456e-05	0.136736	1.04253	0.00151782	0.625438
	RPPA12138	TAD2	Subunit of tRNA-specific adenosine-34 deaminase, forms a heterodimer with Tad3p that converts adenosine to inosine at the wobble position of several tRNAs	PIPA06005	-0.108307	0.464875	1	0.249693	0.204986	1	0.960133	1.08574e-05	0.0517881	0.665743	0.00343822	0.871343
	RPPA04052	CFT1	RNA-binding subunit of the mRNA cleavage and polyadenylation factor, involved in poly(A) site recognition and required for both pre-mRNA cleavage and polyadenylation, 51% sequence similarity with mammalian AAUAA-binding subunit of CPSF	-	0.276717	0.0053269	0.35379	0.230831	0.0132217	1	-0.430939	1.13974e-05	0.0517881	-0.373342	0.00166	0.649124
	RPPA05420	DTD1	D-Tyr-tRNA(Tyr) deacylase, functions in protein translation, may affect nonsense suppression via alteration of the protein synthesis machinery, ubiquitous among eukaryotes	PIPA00628	-0.665821	1.41679e-05	0.00558293	-0.208725	0.590969	1	0.457996	0.135177	1	-0.14051	0.675634	1
translation	RPPA12206	FAL1	Nucleolar protein required for maturation of 18S rRNA, member of the eIF4A subfamily of DEAD-box ATP-dependent RNA helicases	PIPA05295	-0.424067	5.87328e-05	0.014719	-0.106857	0.466778	1	-0.194483	0.105104	1	-0.558179	0.000376326	0.379431
	RPPA05603	RRS1	Essential protein that binds ribosomal protein L11 and is required for nuclear export of the 60S pre-ribosomal subunit during ribosome biogenesis, mouse homolog shows altered expression in Huntingtons disease model mice	PIPA03583	-0.643001	0.000123847	0.0246868	-0.121991	0.622701	1	0.0928708	0.662139	1	-0.473162	0.0505202	1
	RPPA06777	ARB1	ATPase of the ATP-binding cassette (ABC) family involved in 40S and 60S ribosome biogenesis, has similarity to Gcn20p, shuttles from nucleus to cytoplasm, physically interacts with Tif6p, Lsg1p	PIPA03408	-0.737361	2.00094e-06	0.00135717	-0.497626	0.0423857	1	-0.158305	0.3837	1	-0.307658	0.103816	1
	RPPA07012	RRB1	Essential nuclear protein involved in early steps of ribosome biogenesis, physically interacts with the ribosomal protein Rpl3p	PIPA01092	-0.693208	5.29107e-06	0.00269454	-0.323343	0.040946	1	-0.272719	0.0300979	1	-0.719753	6.25923e-05	0.165425
	RPPA07476	MAK21	Constituent of 66S pre-ribosomal particles, required for large (60S) ribosomal subunit biogenesis, involved in nuclear export of pre-ribosomes, required for maintenance of dsRNA virus, homolog of human CAATT-binding protein	PIPA00950	-0.538286	6.59057e-05	0.0159239	-0.484422	0.00203183	0.651577	0.0866681	0.469455	1	0.0599854	0.679123	1
	RPPA11415	RPS27B	Protein component of the small (40S) ribosomal subunit, nearly identical to Rps27Ap and has similarity to rat S27 ribosomal protein	PIPA04588,PIPA10381	-0.386016	0.0502694	0.0154394	-0.236222	0.0819636	1	0.653411	3.73304e-06	0.027249	0.505614	0.00131159	0.606257
	RPPA05522	NIP7	Nucleolar protein required for 60S ribosome subunit biogenesis, constituent of 66S pre-ribosomal particles, physically interacts with Nop8p and the exosome subunit Rrp43p	PIPA02102	-0.426781	0.00121574	0.124322	0.168001	0.540967	1	0.751948	0.000879723	0.481903	0.307206	0.114398	1
	RPPA05802	RPS22A	Protein component of the small (40S) ribosomal subunit, nearly identical to Rps22Bp and has similarity to E. coli S8 and rat S15a ribosomal proteins	PIPA00104	0.494882	0.000862402	0.0973392	0.742238	0.00142429	0.505895	0.637451	0.0010135	0.512992	0.40723	0.0337836	1
	RPPA10500	RPL29	LSU ribosomal protein L29E	PIPA06887,PIPA08187	-0.218097	0.181317	1	-0.0262493	0.906666	1	0.708786	0.00142794	0.6116	0.604668	0.00313164	0.843637
	RPPA11571	RPL26B	Protein component of the large (60S) ribosomal subunit, nearly identical to Rpl26Ap and has similarity to E. coli L24 and rat L26 ribosomal proteins, binds to 5.8S rRNA	PIPA02968	-0.534293	0.0054218	0.358695	-0.379663	0.0862996	1	0.707497	0.00153325	0.635213	0.605456	0.0139143	1
	RPPA08376	NOP8	Nucleolar protein required for 60S ribosomal subunit biogenesis	PIPA03321	0.591788	0.000413838	0.0577218	0.340888	0.150697	1	0.0376351	0.836729	1	0.411344	0.0519353	1
	RPPA06641	KRI1	Essential nucleolar protein required for 40S ribosome biogenesis, physically and functionally interacts with Krr1p	PIPA02001	0.0175987	0.875915	1	-0.00912647	0.948306	1	-0.604906	0.000100679	0.159101	-0.564053	0.00183186	0.677259
	RPPA07107	JJJ1	Co-chaperone that stimulates the ATPase activity of Ssa1p, required for a late step of ribosome biogenesis, associated with the cytosolic large ribosomal subunit, contains a J-domain, mutation causes defects in fluid-phase endocytosis	PIPA02456	0.412851	0.00365015	0.268851	0.419296	0.134755	1	0.151245	0.511889	1	0.163831	0.443659	1
	RPPA07684	PWP1	Protein with WD-40 repeats involved in rRNA processing, associates with trans-acting ribosome biogenesis factors, similar to beta-transducin superfamily	PIPA03310	-0.277734	0.03863	1	-0.0634703	0.550306	1	-0.330188	0.00593986	1	-0.495631	0.000366864	0.379431
ribosome organization	RPPA08645	NSR1	Nucleolar protein that binds nuclear localization sequences, required for pre-rRNA processing and ribosome biogenesis	PIPA01740	-0.142097	0.391005	1	-0.0173906	0.958614	1	-0.308924	0.223329	1	-0.639059	0.00352404	0.878349
&	RPPA09277	DBP10	Putative ATP-dependent RNA helicase of the DEAD-box protein family, constituent of 66S pre-ribosomal particles, essential protein involved in ribosome biogenesis	PIPA06815	-0.295704	0.021201	0.928265	-0.0498947	0.86846	1	-0.0632566	0.792701	1	-0.203697	0.404183	1
biogenesis	RPPA10028	RLI1	Essential iron-sulfur protein required for ribosome biogenesis and translation initiation, facilitates binding of a multifactor complex (MFC) of translation initiation factors to the small ribosomal subunit, predicted ABC family ATPase	PIPA01255	-0.194672	0.0176272	0.821529	-0.122942	0.354359	1	-0.322748	0.00448893	1	-0.351949	0.00610169	1
	RPPA09826	HAC1	Transcription factor HAC1	PIPA03213	0.0848932	0.279388	1	-0.0452413	0.774259	1	0.421855	0.000372738	0.319196	0.6607	2.93665e-05	0.100034
	RPPA06939	KAR2	ATPase involved in protein import into the ER, also acts as a chaperone to mediate protein folding in the ER and may play a role in ER export of soluble proteins, regulates the unfolded protein response via interaction with Ire1p	PIPA03614	-0.345066	0.0206338	0.912554	0.196983	0.654694	1	0.190887	0.592873	1	0.427588	0.285733	1
	RPPA05912	SIL1	Nucleotide exchange factor for the endoplasmic reticulum (ER) lumenal Hsp70 chaperone Kar2p, required for protein translocation into the ER, homolog of Yarrowia lipolytica SLS1, GrpE-like protein	PIPA03061	0.162383	0.281789	1	0.145137	0.499467	1	0.327866	0.0894787	1	0.257729	0.194358	1
	RPPA05695	SCJ1	One of several homologs of bacterial chaperone DnaJ, located in the ER lumen where it cooperates with Kar2p to mediate maturation of proteins	DnaJ-related protein SCJ1	-0.137868	0.128335	1	-0.0540433	0.781109	1	0.387526	0.00872874	1	0.186163	0.160725	1
	RPPA04694	PDI1	Protein disulfide isomerase, multifunctional protein resident in the endoplasmic reticulum lumen, essential for the formation of disulfide bonds in secretory and cell-surface proteins, unscrambles non-native disulfide bonds	PIPA01571	0.143073	0.107254	1	0.103767	0.627105	1	0.509643	0.00454756	1	0.632206	0.00422722	0.936388
	RPPA07885	LHS1	Molecular chaperone of the endoplasmic reticulum lumen, involved in polypeptide translocation and folding, member of the Hsp70 family, localizes to the lumen of the ER, regulated by the unfolded protein response pathway	PIPA00322	-0.330031	0.00529125	0.352321	-0.309704	0.157221	1	-0.147758	0.397246	1	-0.100318	0.594318	1
	RPPA12169	IRE1	Serine-threonine kinase and endoribonuclease, transmembrane protein that mediates the unfolded protein response (UPR) by regulating Hac1p synthesis through HAC1 mRNA splicing, Kar2p binds inactive Ire1p and releases from it upon ER stress	PIPA00365	0.0736928	0.348592	1	-0.314806	0.147939	1	-0.343706	0.0539318	1	0.0518937	0.785598	1
	RPPA04902	YOR289W	Putative protein of unknown function, transcription induced by the unfolded protein response, green fluorescent protein (GFP)-fusion protein localizes to both the cytoplasm and the nucleus	PIPA00920	0.847184	1.37109e-07	0.000216929	0.513419	0.0444224	1	0.329482	0.101364	1	0.701848	0.00286059	0.803503
	RPPA09062	ERD2	HDEL receptor, an integral membrane protein that binds to the HDEL motif in proteins destined for retention in the endoplasmic reticulum, has a role in maintenance of normal levels of ER-resident proteins	PIPA08715	-0.177532	0.243896	1	0.0352365	0.908087	1	0.805499	0.0020191	0.738839	0.756987	0.00731141	1
	RPPA10857	SEC62	Essential subunit of Sec63 complex (Sec63p, Sec62p, Sec66p and Sec72p), with Sec61 complex, Kar2p/BiP and Lhs1p forms a channel competent for SRP-dependent and post-translational SRP-independent protein targeting and import into the ER	PIPA03302	0.0090755	0.955464	1	0.108975	0.626965	1	0.554314	0.00798314	1	0.567884	0.0138885	1
	RPPA05158	HRD1	Ubiquitin-protein ligase required for endoplasmic reticulum-associated degradation (ERAD) of misfolded proteins, genetically linked to the unfolded protein response (UPR), regulated through association with Hrd3p, contains an H2 ring finger	PIPA01775	0.0878759	0.429156	1	-0.245943	0.435866	1	0.0282438	0.91032	1	0.453822	0.118664	1
	RPPA10651	SSA4	Heat shock protein that is highly induced upon stress, plays a role in SRP-dependent cotranslational protein-membrane targeting and translocation, member of the HSP70 family, cytoplasmic protein that concentrates in nuclei upon starvation	PIPA01076,PIPA03073	0.238144	0.138954	1	0.282356	0.0948503	1	-0.835633	3.22591e-05	0.0836115	-0.883193	4.38047e-05	0.133034
protein folding	RPPA08863	SSC1	Mitochondrial matrix ATPase, subunit of the presequence translocase-associated protein import motor (PAM) and of SceI endonuclease, involved in protein folding and translocation into the matrix, phosphorylated, member of HSP70 family	PIPA02997,PIPA07599	-0.0847295	0.368885	1	-0.0751952	0.754217	1	-0.0351544	0.853312	1	0.0361772	0.857218	1
&	RPPA05457	SSZ1	Hsp70 protein that interacts with Zuo1p (a DnaJ homolog) to form a ribosome-associated complex that binds the ribosome via the Zuo1p subunit, also involved in pleiotropic drug resistance via sequential activation of PDR1 and PDR5, binds ATP	PIPA00035	-0.223468	0.0926304	1	-0.104313	0.677806	1	-0.269443	0.202035	1	-0.30317	0.206237	1
unfolded protein response	RPPA10049	SSE1	ATPase that is a component of the heat shock protein Hsp90 chaperone complex	-	0.0435843	0.649144	1	-0.184615	0.386749	1	0.185158	0.284189	1	0.349148	0.0698489	1
	RPPA04534	HSP150	O-mannosylated heat shock protein that is secreted and covalently attached to the cell wall via beta-1,3-glucan and disulfide bridges, required for cell wall stability, induced by heat shock, oxidative stress, and nitrogen limitation	PIPA00748	1.11155	8.73143e-09	3.04186e-05	1.13416	1.47839e-05	0.0190436	0.0409732	0.795224	1	0.0253073	0.885216	1
	RPPA04673	CHS3	Chitin synthase III, catalyzes the transfer of N-acetylglucosamine (GlcNAc) to chitin, required for synthesis of the majority of cell wall chitin, the chitin ring during bud emergence, and spore wall chitosan	PIPA01213	0.637778	9.75353e-06	0.00425953	0.417205	0.0830858	1	-0.112717	0.533565	1	0.198297	0.387841	1
	RPPA04747	YLR414C	Putative protein of unknown function, green fluorescent protein (GFP)-fusion protein localizes to the bud and cytoplasm, Hog1p is required for transcriptional induction in response to cell wall damage, YLR414C is not an essential gene	PIPA02073	0.503552	1.77915e-05	0.00649339	0.994359	4.37981e-05	0.0434609	0.00901023	0.951504	1	-0.488943	0.00287902	0.80425
	RPPA04955	FLC2	Putative FAD transporter, required for uptake of FAD into endoplasmic reticulum, involved in cell wall maintenance	PIPA04606	0.565306	0.000387157	0.055206	0.177406	0.607885	1	-0.169153	0.543889	1	0.323955	0.252274	1
	RPPA08145	MUC1	GPI-anchored cell surface glycoprotein	PIPA10033	2.68395	3.47556e-08	8.59291e-05	5.04476	1.22798e-08	0.000126854	-0.665338	0.059475	1	-3.35496	2.81672e-07	0.00665295
	RPPA05370	YJL171C	GPI-anchored cell wall protein of unknown function, induced in response to cell wall damaging agents and by mutations in genes involved in cell wall biogenesis, sequence similarity to YBR162C/TOS1, a covalently bound cell wall protein	PIPA01147	1.33496	1.01365e-07	0.000178597	1.20683	6.02709e-06	0.00972355	0.153132	0.361247	1	0.348972	0.0908843	1
	RPPA05404	EXG1	Major exo-1,3-beta-glucanase of the cell wall, involved in cell wall beta-glucan assembly, exists as three differentially glycosylated isoenzymes	PIPA02524	0.440315	0.000115445	0.0233768	0.741047	0.00677819	1	-0.00524661	0.978208	1	-0.241953	0.271017	1
	RPPA06093	YEA4	Uridine diphosphate-N-acetylglucosamine (UDP-GlcNAc) transporter required for cell wall chitin synthesis, localized to the ER	-	-0.597934	0.00022103	0.0376977	-1.15303	0.00183447	0.607346	0.44561	0.0806721	1	0.881736	1.29679e-05	0.0732275
	RPPA06982	SCW11	Cell wall protein with similarity to glucanases, may play a role in conjugation during mating based on its regulation by Ste12p	PIPA01223	-0.813477	8.20709e-06	0.00374418	-0.398708	0.0998468	1	0.274304	0.156529	1	-0.0447268	0.803214	1
	RPPA08274	PST1	Cell wall protein that contains a putative GPI-attachment site, secreted by regenerating protoplasts, up-regulated by activation of the cell integrity pathway, as mediated by Rlm1p, upregulated by cell wall damage via disruption of FKS1	PIPA04223	1.02258	2.09594e-08	5.94966e-05	0.991856	0.000542098	0.256472	-0.10489	0.533164	1	0.0563228	0.732511	1
	RPPA08997	TSC11	Subunit of TORC2 (Tor2p-Lst8p-Avo1-Avo2-Tsc11p-Bit61p), a membrane-associated complex that regulates actin cytoskeletal dynamics during polarized growth and cell wall integrity, involved in sphingolipid metabolism, contains a RasGEFN domain	PIPA04032	0.58899	3.05523e-05	0.00932925	0.00767816	0.974726	1	0.26276	0.176413	1	0.940869	0.0010087	0.533838
	RPPA09432	DSE4	Daughter cell-specific secreted protein with similarity to glucanases, degrades cell wall from the daughter side causing daughter to separate from mother	PIPA03955	-1.61497	9.95806e-07	0.000832289	-1.77728	6.71108e-05	0.0554321	0.279409	0.334645	1	0.57948	0.0482573	1
	RPPA12045	GAS1	Beta-1,3-glucanosyltransferase, required for cell wall assembly, localizes to the cell surface via a glycosylphosphatidylinositol (GPI) anchor	PIPA01010	0.617064	9.51869e-05	0.0204642	0.734635	0.00245081	0.736625	0.221606	0.179151	1	-0.00734225	0.955573	1
	RPPA12109	BGL2	Endo-beta-1,3-glucanase, major protein of the cell wall, involved in cell wall maintenance	PIPA01958	0.609304	5.5459e-05	0.0140852	0.664154	0.000427168	0.21754	0.14259	0.289531	1	0.140441	0.358514	1
	RPPA07284	KTR1	Alpha-1,2-mannosyltransferase involved in O- and N-linked protein glycosylation, type II membrane protein, member of the KRE2/MNT1 mannosyltransferase family	-	0.850179	6.76591e-09	2.86664e-05	1.11779	5.37182e-05	0.0473486	0.135006	0.407734	1	-0.0810819	0.57153	1
	orf_2350	CRH1	Cell wall protein that functions in the transfer of chitin to beta(1-6)glucan, putative chitin transglycosidase	PIPA01069	0.729503	5.54022e-06	0.00278442	0.790969	1.30298e-05	0.0175202	0.13726	0.258052	1	0.0970956	0.465637	1
cell wall organization	orf_8767	HOC1	Alpha-1,6-mannosyltransferase involved in cell wall mannan biosynthesis, subunit of a Golgi-localized complex that also contains Anp1p, Mnn9p, Mnn11p, and Mnn10p, identified as a suppressor of a cell lysis sensitive pkc1-371 allele	PIPA00600	0.404519	4.38213e-05	0.0119524	0.00430281	0.984276	1	-0.0737038	0.658327	1	0.242926	0.185203	1
	RPPA04279	TCP1	Alpha subunit of chaperonin-containing T-complex, which mediates protein folding in the cytosol, involved in maintenance of actin cytoskeleton, homolog to Drosophila melanogaster and mouse tailless complex polypeptide	PIPA01409	-0.436821	0.000170821	0.0313965	-0.340165	0.0190336	1	-0.141727	0.227349	1	-0.2391	0.117115	1
	RPPA08961	FDH1	NAD(+)-dependent formate dehydrogenase, may protect cells from exogenous formate	PIPA03425	1.21838	0.000217109	0.0373096	0.233185	0.477144	1	1.09763	0.00107484	0.525968	2.23573	1.32144e-05	0.0732275
	RPPA09829	NAT4	Histone-specific N-acetyltransferase (EC 2.3.1.-)	PIPA05206	-0.068026	0.515905	1	-0.187147	0.0938385	1	1.29377	2.21377e-12	1.13115e-07	1.38147	1.99396e-09	0.000101883
	RPPA10176	BRE1	E3 ubiquitin ligase for Rad6p, required for the ubiquitination of histone H2B, recruitment of Rad6p to promoter chromatin and subsequent methylation of histone H3 (on K4 and K79), contains RING finger domain	PIPA01754	0.108088	0.291764	1	0.0919617	0.533472	1	-0.62411	5.54549e-05	0.113437	-0.634646	0.000763453	0.502265
	RPPA09039	MIF2	Kinetochore protein with homology to human CENP-C, required for structural integrity of the spindle during anaphase spindle elongation, interacts with histones H2A, H2B, and H4, phosphorylated by Ipl1p	PIPA09351	-0.0755318	0.393998	1	0.0995209	0.394189	1	-0.415647	0.000199757	0.234829	-0.541264	0.000106883	0.221403
	RPPA05848	SMT3	Ubiquitin-like protein of the SUMO family, conjugated to lysine residues of target proteins, regulates chromatid cohesionomosome segregation, APC-mediated proteolysis, DNA replication and septin ring dynamics	PIPA05129	0.116428	0.457208	1	-0.15429	0.320595	1	0.993536	1.74784e-06	0.0167452	1.25417	3.11819e-06	0.0344107
	RPPA07736	MNN4	Putative positive regulator of mannosylphosphate transferase (Mnn6p), involved in mannosylphosphorylation of N-linked oligosaccharides, expression increases in late-logarithmic and stationary growth phases	PIPA01968	-0.0628743	0.704342	1	-0.814748	0.00941585	1	0.305728	0.208038	1	1.16121	9.7832e-06	0.0599857
	RPPA06677	IME2	Serine/threonine protein kinase involved in activation of meiosis, associates with Ime1p and mediates its stability, activates Ndt80p, IME2 expression is positively regulated by Ime1p	PIPA00344	1.93798	4.51961e-07	0.000517376	1.74879	7.35728e-07	0.00208848	-0.584206	0.022608	1	-0.379913	0.174858	1
	RPPA11011	LAC1	Ceramide synthase component, involved in synthesis of ceramide from C26(acyl)-coenzyme A and dihydrosphingosine or phytosphingosine, functionally equivalent to Lag1p	PIPA10604	-0.716269	9.98191e-06	0.00434688	-0.602109	2.37483e-05	0.0280025	-0.168807	0.121744	1	-0.272204	0.0393609	1
	RPPA07535	TUB1	Alpha-tubulin, associates with beta-tubulin (Tub2p) to form tubulin dimer, which polymerizes to form microtubules	PIPA03822,PIPA05184	0.71934	3.03322e-08	7.74925e-05	0.385092	0.195623	1	-0.27691	0.206656	1	0.178482	0.474979	1
	RPPA09823	BIO2	Biotin synthase, catalyzes the conversion of dethiobiotin to biotin, which is the last step of the biotin biosynthesis pathway, complements E. coli bioB mutant	PIPA00334	1.03773	6.86082e-05	0.0162046	1.33466	6.78572e-06	0.0104017	0.375851	0.0820415	1	0.120538	0.483443	1
miscellaneous	RPPA09841	JLP1	Fe(II)-dependent sulfonate/alpha-ketoglutarate dioxygenase, involved in sulfonate catabolism for use as a sulfur source, contains sequence that closely resembles a J domain (typified by the E. coli DnaJ protein)	PIPA00173	1.30241	1.03526e-08	3.44983e-05	1.0815	1.16286e-06	0.0029157	-0.268092	0.0360674	1	0.0309772	0.803609	1
