# Supplementary material for: The response to unfolded protein is involved in osmotolerance of Pichia pastoris
Source: BMC Genomics. 2010 Mar 26;11:207. doi: 10.1186/1471-2164-11-207 (PMC2867824; doi:10.1186/1471-2164-11-207)
Supplement: Additional file 7 — Differences between the non-expressing wt strain and the Fab 3H6 expressing strain of P. pastoris at low osmolarity at the transcript level. contains microarray data on the gene expression differences between the two strains. Spreadsheet 1 contains microarray data for differentially regulated genes (p-value ≤ 0.001). Spreadsheet 2 contains results of gene set analysis (GSA). [file 1471-2164-11-207-S7.XLS]

## Sheet: gene expression
Significantly regulated genes bewteen the Fab 3H6 expressing strain and the wild type strain at low osmolarity in glucose limited chemostat cultures
Protein name	short protein name according to SGD (www.yeastgenome.org)
log2 fold change	gene expression fold change between Fab expressing strain and the non-expressing control strain
Pvalue	non-adjusted p-value
adjPVal	Benjamini-Yekutieli corrected p-value
Description	short description of gene function
wt	wild type strain
Fab	Fab 3H6 expressing strain
Protein name	log2 fold change Fab / wt	PValue	adjPVal	Description
ACB1	1.38092	2.98907e-07	0.00506867	Acyl-CoA-binding protein, transports newly synthesized acyl-CoA esters from fatty acid synthetase (Fas1p-Fas2p) to acyl-CoA-consuming processes
ACF2	-0.982255	2.22207e-06	0.0200362	Intracellular beta-1,3-endoglucanase, expression is induced during sporulation, may have a role in cortical actin cytoskeleton assembly
BRE1	-0.62411	5.54549e-05	0.113437	E3 ubiquitin ligase for Rad6p, required for the ubiquitination of histone H2B, recruitment of Rad6p to promoter chromatin and subsequent methylation of histone H3 (on K4 and K79), contains RING finger domain
CDC16	-0.499611	4.32577e-05	0.102607	Subunit of the anaphase-promoting complex/cyclosome (APC/C), which is a ubiquitin-protein ligase required for degradation of anaphase inhibitors, including mitotic cyclins, during the metaphase/anaphase transition, required for sporulation
CFT1	-0.430939	1.13974e-05	0.0517881	RNA-binding subunit of the mRNA cleavage and polyadenylation factor, involved in poly(A) site recognition and required for both pre-mRNA cleavage and polyadenylation, 51% sequence similarity with mammalian AAUAA-binding subunit of CPSF
CFT1	-0.377599	0.000515208	0.362271	RNA-binding subunit of the mRNA cleavage and polyadenylation factor, involved in poly(A) site recognition and required for both pre-mRNA cleavage and polyadenylation, 51% sequence similarity with mammalian AAUAA-binding subunit of CPSF
CTR1	0.648628	0.000140431	0.191359	Copper transport protein CTR1
DAD2	0.759437	2.62227e-05	0.0759296	Cytoskeleton structure protein DAD2
EFB1	1.39486	7.31456e-05	0.136736	Translation elongation factor 1 beta, stimulates nucleotide exchange to regenerate EF-1 alpha-GTP for the next elongation cycle, part of the EF-1 complex, which facilitates binding of aminoacyl-tRNA to the ribosomal A site
ERG28	0.559817	1.5275e-05	0.0563111	Endoplasmic reticulum membrane protein, may facilitate protein-protein interactions between the Erg26p dehydrogenase and the Erg27p 3-ketoreductase and/or tether these enzymes to the ER, also interacts with Erg6p
FMP41	0.589118	0.000419747	0.335115	Putative protein of unknown function, GFP-fusion protein is induced in response to the DNA-damaging agent MMS, the authentic, non-tagged protein is detected in highly purified mitochondria in high-throughput studies
GOT1	0.973668	0.000286038	0.284715	Evolutionarily conserved non-essential protein present in early Golgi cisternae that may be involved in ER-Golgi transport at a step after vesicle tethering to Golgi membranes, exhibits membrane topology similar to that of Sft2p
GUK1	0.786769	0.000311072	0.296171	Guanylate kinase, converts GMP to GDP, required for growth and mannose outer chain elongation of cell wall N-linked glycoproteins
HAC1	0.421855	0.000372738	0.319196	Transcription factor HAC1
HHF1	1.05368	0.000813047	0.467663	One of two identical histone H4 proteins (see also HHF2), core histone required for chromatin assembly and chromosome function, contributes to telomeric silencing, N-terminal domain involved in maintaining genomic integrity
HSP104	-0.841141	0.00016789	0.217711	Heat shock protein that cooperates with Ydj1p (Hsp40) and Ssa1p (Hsp70) to refold and reactivate previously denatured, aggregated proteins, responsive to stresses including: heat, ethanol, and sodium arsenite, involved in [PSI+] propagation
HUT1	0.722498	0.000439365	0.343619	Protein with a role in UDP-galactose transport to the Golgi lumen, has similarity to human UDP-galactose transporter UGTrel1, exhibits a genetic interaction with S. cerevisiae ERO1
IME4	-0.535401	0.000476412	0.351538	Probable mRNA N6-adenosine methyltransferase that is required for IME1 transcript accumulation and for sporulation, expression is induced in starved MATa/MAT alpha diploid cells
IMG1	0.596249	0.000221096	0.247381	Mitochondrial ribosomal protein of the large subunit, required for respiration and for maintenance of the mitochondrial genome
JIP5	-0.450736	0.000390052	0.330252	Nucleolar protein of unknown function, exhibits a physical interaction with Bre1p
KRI1	-0.604906	0.000100679	0.159101	Essential nucleolar protein required for 40S ribosome biogenesis, physically and functionally interacts with Krr1p
KTI11	0.964636	5.62423e-05	0.113437	Zn-ribbon electron carrier protein, required with Dph1p, Dph2p, Jjj3p, and Dph5p for synthesis of diphthamide, a modified histidine residue on Eft1p or Eft2p, required, with Elongator complex, for modification of wobble nucleosides in tRNA
MDM12	0.653923	2.10051e-05	0.0696333	Mitochondrial outer membrane protein, required for transmission of mitochondria to daughter cells, component of the Mdm10-Mdm12-Mmm1 complex involved in import and assembly of outer membrane beta-barrel proteins
MIC17	0.607398	0.000261832	0.278719	Mitochondrial intermembrane space cysteine motif protein, MIC17 is not an essential gene
MIF2	-0.415647	0.000199757	0.234829	Kinetochore protein with homology to human CENP-C, required for structural integrity of the spindle during anaphase spindle elongation, interacts with histones H2A, H2B, and H4, phosphorylated by Ipl1p
MLC1	0.659674	0.000801116	0.466308	Essential light chain for Myo1p, light chain for Myo2p, stabilizes Myo2p by binding to the neck region, interacts with Myo1p, Iqg1p, and Myo2p to coordinate formation and contraction of the actomyosin ring with targeted membrane deposition
MRPL1	0.623433	9.12343e-05	0.152845	Mitochondrial ribosomal protein of the large subunit
NAT4	1.29377	2.21377e-12	1.13115e-07	Histone-specific N-acetyltransferase (EC 2.3.1.-)
NIP7	0.751948	0.000879723	0.481903	Nucleolar protein required for 60S ribosome subunit biogenesis, constituent of 66S pre-ribosomal particles, physically interacts with Nop8p and the exosome subunit Rrp43p
OST2	0.853126	0.000711984	0.434814	Epsilon subunit of the oligosaccharyltransferase complex of the ER lumen, which catalyzes asparagine-linked glycosylation of newly synthesized proteins
OST3	0.646994	0.000981661	0.512992	Gamma subunit of the oligosaccharyltransferase complex of the ER lumen, which catalyzes asparagine-linked glycosylation of newly synthesized proteins, Ost3p is important for N-glycosylation of a subset of proteins
PAM16	0.523934	0.000751574	0.448276	Hypothetical protein
PHO84	0.565841	0.000616963	0.402704	High-affinity inorganic phosphate (Pi) transporter and low-affinity manganese transporter, regulated by Pho4p and Spt7p, mutation confers resistance to arsenate, exit from the ER during maturation requires Pho86p
PRP19	-0.561636	2.72438e-05	0.0759296	Splicing factor associated with the spliceosome, contains a U-box, a motif found in a class of ubiquitin ligases
PSR1	-0.451178	0.000885614	0.483109	Plasma membrane associated protein phosphatase involved in the general stress response, required along with binding partner Whi2p for full activation of STRE-mediated gene expression, possibly through dephosphorylation of Msn2p
PTC3	-0.562193	0.000511205	0.362271	Type 2C protein phosphatase, dephosphorylates Hog1p (see also Ptc2p) to limit maximal kinase activity induced by osmotic stress, dephosphorylates T169 phosphorylated Cdc28p (see also Ptc2p), role in DNA checkpoint inactivation
RAD6	0.606957	0.000839316	0.473003	Ubiquitin-conjugating enzyme (E2), involved in postreplication repair (with Rad18p), sporulation, telomere silencing, and ubiquitin-mediated N-end rule protein degradation (with Ubr1p)
RME1	-0.613949	0.000888858	0.483159	Zinc finger protein involved in control of meiosis, prevents meiosis by repressing IME1 expression and promotes mitosis by activating CLN2 expression, directly repressed by a1-a2 regulator, mediates cell type control of sporulation
RML2	0.416319	0.000656786	0.411457	Mitochondrial ribosomal protein of the large subunit, has similarity to E. coli L2 ribosomal protein, fat21 mutant allele causes inability to utilize oleate and may interfere with activity of the Adr1p transcription factor
RPB10	0.950207	1.08168e-05	0.0517881	RNA polymerase subunit ABC10-beta, common to RNA polymerases I, II, and III
RPB11	1.29802	9.04698e-05	0.152845	RNA polymerase II subunit B12.5, part of central core, similar to Rpc19p and bacterial alpha subunit
RPN1	-0.560449	0.000354717	0.311722	Non-ATPase base subunit of the 19S regulatory particle of the 26S proteasome, may participate in the recognition of several ligands of the proteasome, contains a leucine-rich repeat (LRR) domain, a site for protein?protein interactions
RPS27B	0.653411	3.73304e-06	0.027249	Protein component of the small (40S) ribosomal subunit, nearly identical to Rps27Ap and has similarity to rat S27 ribosomal protein
SAP190	-0.355289	0.000641165	0.406127	Protein that forms a complex with the Sit4p protein phosphatase and is required for its function, member of a family of similar proteins including Sap4p, Sap155p, and Sap185p
SAP30	0.525009	0.000778167	0.458782	Histone deacetylase B complex subunit SAP30
SDT1	-0.342967	0.000291217	0.288	Pyrimidine nucleotidase, overexpression suppresses the 6-AU sensitivity of transcription elongation factor S-II, as well as resistance to other pyrimidine derivatives
SEC10	-0.366819	0.00089887	0.485161	Essential 100kDa subunit of the exocyst complex (Sec3p, Sec5p, Sec6p, Sec8p, Sec10p, Sec15p, Exo70p, and Exo84p), which has the essential function of mediating polarized targeting of secretory vesicles to active sites of exocytosis
SEC11	0.541687	0.000470331	0.351538	18kDa catalytic subunit of the Signal Peptidase Complex (SPC, Spc1p, Spc2p, Spc3p, and Sec11p) which cleaves the signal sequence of proteins targeted to the endoplasmic reticulum
SET1	-0.353294	0.000359943	0.311722	Histone methyltransferase, subunit of the COMPASS (Set1C) complex which methylates histone H3 on lysine 4, required in transcriptional silencing near telomeres and at the silent mating type loci, contains a SET domain
SIK1	-0.575891	0.00060283	0.400692	Essential evolutionarily-conserved nucleolar protein component of the box C/D snoRNP complexes that direct 2-O-methylation of pre-rRNA during its maturation, overexpression causes spindle orientation defects
SLG1	0.500756	0.000310713	0.296171	Cell surface sensor protein WSC
SMD1	0.776994	0.000728967	0.438293	Core Sm protein Sm D1, part of heteroheptameric complex (with Smb1p, Smd2p, Smd3p, Sme1p, Smx3p, and Smx2p) that is part of the spliceosomal U1, U2, U4, and U5 snRNPs, homolog of human Sm D1
SMT3	0.993536	1.74784e-06	0.0167452	Ubiquitin-like protein of the SUMO family, conjugated to lysine residues of target proteins, regulates chromatid cohesionomosome segregation, APC-mediated proteolysis, DNA replication and septin ring dynamics
SNF1	-0.532351	0.000265037	0.280186	AMP-activated serine/threonine protein kinase found in a complex containing Snf4p and members of the Sip1p/Sip2p/Gal83p family, required for transcription of glucose-repressed genes, thermotolerance, sporulation, and peroxisome biogenesis
SOL3	0.488079	0.000684204	0.422771	6-phosphogluconolactonase, catalyzes the second step of the pentose phosphate pathway, weak multicopy suppressor of los1-1 mutation, homologous to Sol2p and Sol1p
SRP72	-0.53589	1.26179e-05	0.0524326	Core component of the signal recognition particle (SRP) ribonucleoprotein (RNP) complex that functions in targeting nascent secretory proteins to the endoplasmic reticulum (ER) membrane
SRT1	-0.729548	1.40217e-05	0.0563111	Cis-prenyltransferase involved in synthesis of long-chain dolichols (19-22 isoprene units, as opposed to Rer2p which synthesizes shorter-chain dolichols), localizes to lipid bodies, transcription is induced during stationary phase
SSA4	-0.835633	3.22591e-05	0.0836115	Heat shock protein that is highly induced upon stress, plays a role in SRP-dependent cotranslational protein-membrane targeting and translocation, member of the HSP70 family, cytoplasmic protein that concentrates in nuclei upon starvation
STB4	-0.675411	0.000864447	0.480105	Protein that binds Sin3p in a two-hybrid assay, contains a Zn(II)2Cys6 zinc finger domain characteristic of DNA-binding proteins
STE3	-1.47909	2.59616e-07	0.00506867	Receptor for a factor receptor, transcribed in alpha cells and required for mating by alpha cells, couples to MAP kinase cascade to mediate pheromone response, ligand bound receptors are endocytosed and recycled to the plasma membrane, GPCR
STE6	-0.857538	9.10068e-06	0.0516675	Plasma membrane ATP-binding cassette (ABC) transporter required for the export of a-factor, catalyzes ATP hydrolysis coupled to a-factor transport, contains 12 transmembrane domains and two ATP binding domains, expressed only in MATa cells
SUI1	1.22808	0.0003584	0.311722	Translation initiation factor eIF1, component of a complex involved in recognition of the initiator codon, modulates translation accuracy at the initiation phase
TAD2	0.960133	1.08574e-05	0.0517881	Subunit of tRNA-specific adenosine-34 deaminase, forms a heterodimer with Tad3p that converts adenosine to inosine at the wobble position of several tRNAs
TOM40	-0.494478	0.000916202	0.49278	Component of the TOM (translocase of outer membrane) complex responsible for recognition and initial import steps for all mitochondrially directed proteins, constitutes the core element of the protein conducting pore
TOM70	0.608004	2.13505e-05	0.0696333	Component (70 kDa) of the TOM (translocase of outer membrane) complex responsible for recognition and initial import steps for all mitochondrially directed proteins, acts as a receptor for incoming precursor proteins
TVP18	1.19841	0.00063247	0.405648	Integral membrane protein localized to late Golgi vesicles along with the v-SNARE Tlg2p, may interact with ribosomes, based on co-purification experiments
VMA10	0.885918	0.000493735	0.360398	Vacuolar H+ ATPase subunit G of the catalytic (V1) sector, involved in vacuolar acidification
YAH1	0.481155	0.000876783	0.481903	Ferredoxin of the mitochondrial matrix required for formation of cellular iron-sulfur proteins, involved in heme A biosynthesis, homologous to human adrenodoxin
YCR045C	-1.50712	2.54523e-05	0.0759296	Putative protein of unknown function
YGL108C	0.506086	0.000129467	0.185474	Hypothetical protein
YGR251W	0.925367	0.000142314	0.191359	Putative protein of unknown function, deletion mutant has defects in pre-rRNA processing, green fluorescent protein (GFP)-fusion protein localizes to both the nucleus and the nucleolus, YGR251W is an essential gene
YHR140W	0.584909	0.000309887	0.296171	Hypothetical membrane spanning protein
YHR177W	-0.58662	0.00083681	0.473003	weakly similar to sp|P38867 Saccharomyces cerevisiae YHR177w, start by similarity [Yarrowia lipolytica] Complete CDS. YALI0D15664g|YALI-IPF4859|YALI-CDS3827.1
YIL083C	-0.562625	4.78446e-05	0.107853	Putative phosphopantothenoylcysteine synthetase (PPCS) that catalyzes the second step in the biosynthesis of coenzyme A from pantothenate, conserved in bacteria, humans, and plants, essential for viability
YMR244C-A	0.852582	3.9498e-05	0.0976542	Putative protein of unknown function, green fluorescent protein (GFP)-fusion protein localizes to both the cytoplasm and nucleus and is induced in response to the DNA-damaging agent MMS, YMR244C-A is not an essential gene
YNK1	0.609183	0.000686747	0.422771	Nucleoside diphosphate kinase, catalyzes the transfer of gamma phosphates from nucleoside triphosphates, usually ATP, to nucleoside diphosphates by a mechanism that involves formation of an autophosphorylated enzyme intermediate
YNL010W	0.937679	0.000759978	0.451532	Putative protein of unknown function with similarity to phosphoserine phosphatases, green fluorescent protein (GFP)-fusion protein localizes to the cytoplasm and nucleus, homozygous diploid mutant shows an increase in glycogen accumulation
YOR246C	0.490098	0.000540003	0.374551	Protein with similarity to oxidoreductases, found in lipid particles, required for replication of Brome mosaic virus in S. cerevisiae, which is a model system for studying replication of positive-strand RNA viruses in their natural hosts
ZIM17	0.852779	0.000116288	0.17476	Heat shock protein with a zinc finger motif, essential for protein import into mitochondria, may act with Pam18p to facilitate recognition and folding of imported proteins by Ssc1p (mtHSP70) in the mitochondrial matrix

## Sheet: gene set analysis
Gene Set Analysis to identify differentially regulated gene groups between the wild type and Fab expressing strain
group	Gene ontology group
description	description of the biological process assigned to the GO term
low	low osmolarity
medium	medium osmolarity
high	high osmolarity
wt	wild type strain of P. pastoris
Fab	Fab expressing strain strain of P. pastoris
(+) (-)	indicate up- or downregulation of the biological process. Numbers represent significant p-values
		low	medium	high
group	description	wt vs Fab	wt vs Fab	wt vs Fab
GO:0000746	conjugation
GO:0000910	cytokinesis
GO:0005975	carbohydrate metabolic process		(-)0.01	(-)0.02
GO:0006091	generation of precursor metabolites and energy	(-)0.02
GO:0006259	DNA metabolic process
GO:0006350	transcription			(+)0.04
GO:0006399	tRNA metabolic process
GO:0006412	translation
GO:0006457	protein folding
GO:0006468	protein amino acid phosphorylation	(+)0.04
GO:0006486	protein amino acid glycosylation
GO:0006519	amino acid and derivative metabolic process
GO:0006629	lipid metabolic process		(-)0.01	(-)0.05
GO:0006725	aromatic compound metabolic process
GO:0006766	vitamin metabolic process
GO:0006811	ion transport		(-)0.03
GO:0006839	mitochondrial transport
GO:0006897	endocytosis
GO:0006970	response to osmotic stress
GO:0006974	response to DNA damage stimulus
GO:0006979	response to oxidative stress	(-)0.04	(-)0.03	(-)0.02
GO:0006986	response to unfolded protein	(-)0.05	(-)0	(-)0.01
GO:0006997	nuclear organization and biogenesis
GO:0007005	mitchondrion organization and biogenesis
GO:0007010	cytoskeleton organization and biogenesis
GO:0007029	ER organization and biogenesis
GO:0007031	peroxisome organization and biogenesis			(-)0.04
GO:0007033	vacuole organization and biogenesis	(-)0.01		(-)0
GO:0007034	vacuolar transport
GO:0007047	cell wall organization and biogenesis
GO:0007049	cell cycle
GO:0007114	cell budding
GO:0007124	pseudohyphal growth		(-)0.02
GO:0007126	meiosis
GO:0007165	signal transduction
GO:0008150	biological process unknown
GO:0009408	response to heat
GO:0009409	response to cold
GO:0009653	anatomical structure morphogenesis
GO:0015031	protein transport
GO:0016044	membrane organization and biogenesis		(-)0.01
GO:0016050	vesicle organization and biogenesis
GO:0016071	mRNA metabolic process	(-)0.02
GO:0016072	rRNA metabolic process
GO:0016192	vesicle-mediated transport
GO:0016567	protein ubiquitination
GO:0016568	chromatin modification	(+)0.04		(+)0.02
GO:0016570	histone modification
GO:0019725	cellular homeostasis	(-)0.01		(-)0.02
GO:0030163	protein catabolic process
GO:0030435	sporulation
GO:0032196	transposition
GO:0042221	response to chemical stimulus	(-)0.04	(-)0.02
GO:0042254	ribosome biogenesis and assembly			(+)0.01
GO:0042594	response to starvation
GO:0043543	protein amino acid acylation
GO:0045333	cellular respiration
GO:0046483	heterocycle metabolic process
GO:0048193	golgi vesicle transport
GO:0051169	nuclear transport
GO:0051186	cofactor metabolic process
GO:0051276	chromosome organization and biogenesis
GO:other	other
